# Supplementary material for: Reelin Alleviates Mesenchymal Stem Cell Senescence and Reduces Pathological α-Synuclein Expression in an In Vitro Model of Parkinson’s Disease
Source: Genes (Basel). 2021 Jul 13;12(7):1066. doi: 10.3390/genes12071066 (PMC8308051; doi:10.3390/genes12071066)
Supplement: Supplementary file 1 [file genes-12-01066-s001.zip]

Archive with 1 entries (1 files):
- genes-1192909-supplementary.pdf
